# Supplementary material for: Interference of skeleton photoperiod in circadian clock and photosynthetic efficiency of tea plant: in-depth analysis of mathematical model
Source: Hortic Res. 2024 Aug 8;11(10):uhae226. doi: 10.1093/hr/uhae226 (PMC11480659; doi:10.1093/hr/uhae226)
Supplement: Web_Material_uhae226 [file web_material_uhae226.zip]

Archive with 1 entries (1 files):
- 20240726 tea clock hzh HR2 sub clean sub 22.docx
